# Supplementary material for: Identification of tick-borne pathogens by metagenomic next-generation sequencing in Dermacentor nuttalli and Ixodes persulcatus in Inner Mongolia, China
Source: Parasit Vectors. 2021 May 27;14:287. doi: 10.1186/s13071-021-04740-3 (PMC8161991; doi:10.1186/s13071-021-04740-3)
Supplement: Supplementary file 1 — Additional file 1: Table S1. Pooling strategy for metagenomic next-generation sequencing. [file 13071_2021_4740_MOESM1_ESM.xlsx]

## Sheet: Sheet1
Table S1. Pooling strategy for metagenomic next-generation sequencing
Sample	InsertSize (bp)	RawData (MB)	CleanData (MB)	Clean_Q20	Clean_GC(%)
P1 (n = 20)	350	7253.95	7158.34	96.41	53.76
P2 (n = 20)	350	6828.52	6790.34	97.06	47.42
P3 (n = 20)	350	7251.73	7179.53	97.07	48.7
P4 (n = 20)	350	6554.7	6518.36	97.07	47.59
P5 (n = 20)	350	6106.34	6059.75	96.85	47.85
P6 (n = 20)	350	6657.42	6599.26	96.68	48.1
P7 (n = 20)	350	7475.12	7394.14	96.03	48.5
P8 (n = 20)	350	6359.32	6288.8	97.02	47.95
P9 (n = 20)	350	5970.11	5901.02	96.93	47.41
P10 (n = 23)	350	6182.07	6115.05	97.09	48.94
